# Supplementary material for: Supervised or Home-Based? Exploring the Best Exercise Approach for Knee Osteoarthritis Management: A Systematic Review and Meta-Analysis
Source: J Clin Med. 2025 Jan 15;14(2):525. doi: 10.3390/jcm14020525 (PMC11765608; doi:10.3390/jcm14020525)
Supplement: Supplementary file 1 [file jcm-14-00525-s001.zip]

Archive with 1 entries (1 files):
- jcm-3399060-supplementary.pdf
